# Supplementary material for: Exploring the Feasibility of Bidirectional Control of Beta Oscillatory Power in Healthy Controls as a Potential Intervention for Parkinson’s Disease Movement Impairment
Source: Sensors (Basel). 2024 Aug 6;24(16):5107. doi: 10.3390/s24165107 (PMC11358931; doi:10.3390/s24165107)
Supplement: Supplementary file 1 [file sensors-24-05107-s001.zip]

Archive with 2 entries (2 files):
- SM1-Neurofeedback Instructions.pdf
- SM2-Further Go No-go Details.pdf
